# Supplementary material for: Clinical Performance of Self-Adhesive vs. Conventional Flowable Resin Composite Restorations in Posterior Teeth: A Systematic Review and Meta-Analysis of Randomized Trials
Source: J Clin Med. 2025 Aug 19;14(16):5862. doi: 10.3390/jcm14165862 (PMC12387438; doi:10.3390/jcm14165862)
Supplement: Supplementary file 1 [file jcm-14-05862-s001.zip]

Archive with 1 entries (1 files):
- jcm-3778528-supplementary.pdf
